# Supplementary material for: Repeatome Analysis and Satellite DNA Chromosome Patterns in Hedysarum Species
Source: Int J Mol Sci. 2024 Nov 17;25(22):12340. doi: 10.3390/ijms252212340 (PMC11595117; doi:10.3390/ijms252212340)
Supplement: Supplementary file 1 [file ijms-25-12340-s001.zip]

Archive with 1 entries (1 files):
- ijms-3290031-supplementary.pdf
